# Supplementary material for: Resolved phylogeny and biogeography of the root pathogen Armillaria and its gasteroid relative, Guyanagaster
Source: BMC Evol Biol. 2017 Jan 25;17:33. doi: 10.1186/s12862-017-0877-3 (PMC5264464; doi:10.1186/s12862-017-0877-3)
Supplement: Additional file 1: — Collection data for the specimens used ﻿in the phylogenetic analyses and GenBank accession numbers for the corresponding sequence data, both generated for this study and obtained from previous studies [10, 64, 83, 99–114]﻿. (XLSX 54 kb) [file 12862_2017_877_MOESM1_ESM.xlsx]

## Sheet: Sheet1
Species	Collection no./Herbarium no.	Origin	ITS	Reference	28S	Reference	EF1a	Reference	RPB2	Reference	TUB	Reference	gpd	Reference	Actin-1	Reference
Armillaria affinis	JMCR.126	Central America			AF261356	[99]
Armillaria altimontana	D84	North America					JN944609	[83]
Armillaria altimontana	Mac4	North America					JN944608	[83]
Armillaria borealis	PA87-82	Russia			FJ618728	Stefani, FOP, Berube JA, Hamelin RC, unpublished	FJ618642	Stefani, FOP, Berube JA, Hamelin RC, unpublished	FJ618773	Stefani, FOP, Berube JA, Hamelin RC, unpublished			FJ618685	Stefani, FOP, Berube JA, Hamelin RC, unpublished	FJ618597	Stefani, FOP, Berube JA, Hamelin RC, unpublished
Armillaria borealis	CMW 31072	China					KM205251	Coetzee MPA, Wingfield BD, Wingfiled MJ, unpublished
Armillaria calvescens	ST18	USA: Michigan			JF895901	[100]	JF313129	[100]	JF895869	[100]
Armillaria calvescens	Ac154	Canada			JF895899	[100]	JF895834	[100]	JF895866	[100]
Armillaria camerunensis	TH 9926/PUL F2893	Cameroon	KU170951	this study	KU170941	this study	KU289111	this study
Armillaria camerunensis	TH DJA 91/PUL F2895	Cameroon	KU170952	this study	KU170942	this study	KU289112	this study	KY359141	this study
Armillaria cepistipes	CMW 6909	USA:			DQ338563	Coetzee MP A, Wingfield BD, Bloomer P, Wingfield MJ, unpublished	DQ435630	Coetzee MP A, Wingfield BD, Bloomer P, Wingfield MJ, unpublished
Armillaria cepistipes	HKAS86583	China					KT822417	[101]			KT822181	[101]
Armillaria cepistipes	HKAS86584	China					KT822419	[101]			KT822178	[101]
Armillaria cepistipes	PB71.1	France			FJ618727	Stefani, FOP, Berube JA, Hamelin RC, unpublished	FJ618641	Stefani, FOP, Berube JA, Hamelin RC, unpublished	FJ618772	Stefani, FOP, Berube JA, Hamelin RC, unpublished			FJ618684	Stefani, FOP, Berube JA, Hamelin RC, unpublished	FJ618596	Stefani, FOP, Berube JA, Hamelin RC, unpublished
Armillaria fumosa	CMW 4955	Australia			DQ338552	Coetzee MP A, Wingfield BD, Bloomer P, Wingfield MJ, unpublished	DQ435646	[64]
Armillaria fumosa	CMW 4960	Australia					DQ435645	[64]
Armillaria fuscipes	CMW 2740	South Africa						[102]		[102]		[102]		[102]		[102]
Armillaria fuscipes	CMW 4953	La Reunion			DQ338556	Coetzee MP A, Wingfield BD, Bloomer P, Wingfield MJ, unpublished	DQ435622	Coetzee MP A, Wingfield BD, Bloomer P, Wingfield MJ, unpublished
Armillaria gallica	PE71.2	France			FJ618724	Stefani, FOP, Berube JA, Hamelin RC, unpublished	FJ618638	Stefani, FOP, Berube JA, Hamelin RC, unpublished	FJ618769	Stefani, FOP, Berube JA, Hamelin RC, unpublished			FJ618681	Stefani, FOP, Berube JA, Hamelin RC, unpublished	FJ618593	Stefani, FOP, Berube JA, Hamelin RC, unpublished
Armillaria gallica	Aga33	Canada			JF895909	[100]	JF895845	[100]	JF895877	[100]
Armillaria gemina	JB-38A	Canada			FJ618757	Stefani, FOP, Berube JA, Hamelin RC, unpublished	FJ618670	Stefani, FOP, Berube JA, Hamelin RC, unpublished	FJ618800	Stefani, FOP, Berube JA, Hamelin RC, unpublished			FJ618712	Stefani, FOP, Berube JA, Hamelin RC, unpublished	FJ618626	Stefani, FOP, Berube JA, Hamelin RC, unpublished
Armillaria gemina	M3-3	USA: Massachusetts			JF895916	[100]	JF895854	[100]	JF895885	[100]
Armillaria hinnulea	Lot2	Australia			FJ618749	Stefani, FOP, Berube JA, Hamelin RC, unpublished	FJ618663	Stefani, FOP, Berube JA, Hamelin RC, unpublished	FJ618793	Stefani, FOP, Berube JA, Hamelin RC, unpublished			FJ618705	Stefani, FOP, Berube JA, Hamelin RC, unpublished	FJ618618	Stefani, FOP, Berube JA, Hamelin RC, unpublished
Armillaria hinnulea	CMW 4980	Australia			DQ338555	Coetzee MP A, Wingfield BD, Bloomer P, Wingfield MJ, unpublished	DQ435648	[64]
Armillaria limonea	CMW 4680	New Zealand			DQ338560	Coetzee MP A, Wingfield BD, Bloomer P, Wingfield MJ, unpublished	DQ435655	[64]
Armillaria limonea	Plim84.66	New Zealand			FJ618740	Stefani, FOP, Berube JA, Hamelin RC, unpublished	FJ618654	Stefani, FOP, Berube JA, Hamelin RC, unpublished	FJ618785	Stefani, FOP, Berube JA, Hamelin RC, unpublished			FJ618697	Stefani, FOP, Berube JA, Hamelin RC, unpublished	FJ618609	Stefani, FOP, Berube JA, Hamelin RC, unpublished
Armillaria luteobubalina	V M5.2	Australia			FJ618753	Stefani, FOP, Berube JA, Hamelin RC, unpublished	FJ618666	Stefani, FOP, Berube JA, Hamelin RC, unpublished	FJ618797	Stefani, FOP, Berube JA, Hamelin RC, unpublished			FJ618709	Stefani, FOP, Berube JA, Hamelin RC, unpublished	FJ618622	Stefani, FOP, Berube JA, Hamelin RC, unpublished
Armillaria luteobubalina	CMW 5446	Argentina			DQ338562	Coetzee MP A, Wingfield BD, Bloomer P, Wingfield MJ, unpublished	DQ435650	[64]
Armillaria mellea	PBM 2470	USA: Massachusetts			AY700194	[103]	AY881023	Matheny, PB, Binder, M, Hibbett DS, unpublished	AY780938	Matheny, PB, Binder, M, Hibbett DS, unpublished
Armillaria mellea	HKAS86588	Japan					KT822352	[101]			KT822151	[101]
Armillaria mellea	HKAS86592	China					KT822344	[101]			KT822154	[101]
Armillaria mellea	PVI85.43	USA			FJ618734	Stefani, FOP, Berube JA, Hamelin RC, unpublished	FJ618648	Stefani, FOP, Berube JA, Hamelin RC, unpublished	FJ618779	Stefani, FOP, Berube JA, Hamelin RC, unpublished			FJ618691	Stefani, FOP, Berube JA, Hamelin RC, unpublished	FJ618603	Stefani, FOP, Berube JA, Hamelin RC, unpublished
Armillaria mellea	VI49.5	USA			FJ618762	Stefani, FOP, Berube JA, Hamelin RC, unpublished	FJ618675	Stefani, FOP, Berube JA, Hamelin RC, unpublished	FJ618806				FJ618718	Stefani, FOP, Berube JA, Hamelin RC, unpublished	FJ618631	Stefani, FOP, Berube JA, Hamelin RC, unpublished
Armillaria novae-zelandiae	CMW 4722	New Zealand			DQ338551	Coetzee MP A, Wingfield BD, Bloomer P, Wingfield MJ, unpublished	DQ435652	[64]
Armillaria novae-zelandiae	PNZ87.54	Papua New Guinea			FJ618736	Stefani, FOP, Berube JA, Hamelin RC, unpublished	FJ618650	Stefani, FOP, Berube JA, Hamelin RC, unpublished	FJ618781	Stefani, FOP, Berube JA, Hamelin RC, unpublished			FJ618693	Stefani, FOP, Berube JA, Hamelin RC, unpublished	FJ618605	Stefani, FOP, Berube JA, Hamelin RC, unpublished
Armillaria pallidula	3626	Australia			FJ618752	Stefani, FOP, Berube JA, Hamelin RC, unpublished	FJ618665	Stefani, FOP, Berube JA, Hamelin RC, unpublished	FJ618796	Stefani, FOP, Berube JA, Hamelin RC, unpublished			FJ618708	Stefani, FOP, Berube JA, Hamelin RC, unpublished	FJ618621	Stefani, FOP, Berube JA, Hamelin RC, unpublished
Armillaria pallidula	CMW 4971	Australia					DQ435647	[64]
Armillaria puiggarii	MCA 3111/PUL F2896/BRG 41295	Guyana	KU170954	this study	KU170944	this study	KU289104	this study
Armillaria puiggarii	PPg85-63	Mexico			FJ618722	Stefani, FOP, Berube JA, Hamelin RC, unpublished	FJ618636	Stefani, FOP, Berube JA, Hamelin RC, unpublished	FJ618767	Stefani, FOP, Berube JA, Hamelin RC, unpublished			FJ618679	Stefani, FOP, Berube JA, Hamelin RC, unpublished	FJ618591	Stefani, FOP, Berube JA, Hamelin RC, unpublished
Armillaria puiggarii	TH 9751	Guyana	KU170953	this study	KU170943	this study	KU289113	this study
Armillaria sinapina	HKAS 86566	China					KT822422	[101]			KT822208	[101]
Armillaria sinapina	P2-7	USA: Massachusetts			JF895914	[100]	JF895850	[100]	JF895882	[100]
Armillaria sinapina	V48.5	Canada			FJ618763	Stefani, FOP, Berube JA, Hamelin RC, unpublished	FJ618676	Stefani, FOP, Berube JA, Hamelin RC, unpublished	FJ618807	Stefani, FOP, Berube JA, Hamelin RC, unpublished			FJ618719	Stefani, FOP, Berube JA, Hamelin RC, unpublished	FJ618632	Stefani, FOP, Berube JA, Hamelin RC, unpublished
Armillaria solidipes	MS2-11	USA: Massachusetts			JF895918	[100]	JF895852	[100]	JF895887	[100]
Armillaria solidipes	W1-9	USA: Massachusetts			JF895919	[100]	JF895853	[100]	JF895886	[100]
Cyptotrama sp.	MCA 2483/PUL F2897	Guyana			KU170946	this study	KU289106	this study
Cylindrobasidium laeve	HHB 8633-T	unknown			DQ234541	[104]	DQ408151	[104]		[105]
Dactylosporina glutinosa	MCA 1775/BPI 872329	Guyana			HM005137	[106]	KU170936	this study	KY359142	this study
Desarmillaria ectypa	CMW 15693	France			DQ338547	Coetzee MPA, Wingfield BD, Bloomer P, Wingfield MJ, unpublished	FJ875698	[10]
Desarmillaria ectypa	HKAS86565	France					KT822438	[101]			KT822241	[101]
Desarmillaria ectypa	MY84-94-1	France			FJ618729	Stefani, FOP, Berube JA, Hamelin RC, unpublished	FJ618643	Stefani, FOP, Berube JA, Hamelin RC, unpublished	FJ618774	Stefani, FOP, Berube JA, Hamelin RC, unpublished			FJ618686	Stefani, FOP, Berube JA, Hamelin RC, unpublished	FJ618598	Stefani, FOP, Berube JA, Hamelin RC, unpublished
Desarmillaria tabescens	HKAS86603	Beijing, China					KT822441	[101]			KT822339	[101]
Desarmillaria tabescens	HKAS86605	Slovenia					KT822439	[101]			KT822238	[101]
Desarmillaria tabescens	PT84-12	France			FJ618744	Stefani, FOP, Berube JA, Hamelin RC, unpublished	FJ618658	Stefani, FOP, Berube JA, Hamelin RC, unpublished	FJ618788	Stefani, FOP, Berube JA, Hamelin RC, unpublished			FJ618700	Stefani, FOP, Berube JA, Hamelin RC, unpublished	FJ618598	Stefani, FOP, Berube JA, Hamelin RC, unpublished
Desarmillaria tabescens	PT89.84	Italy			FJ618761	Stefani, FOP, Berube JA, Hamelin RC, unpublished	FJ618674	Stefani, FOP, Berube JA, Hamelin RC, unpublished	FJ618805	Stefani, FOP, Berube JA, Hamelin RC, unpublished			FJ618717	Stefani, FOP, Berube JA, Hamelin RC, unpublished	FJ618630	Stefani, FOP, Berube JA, Hamelin RC, unpublished
Desarmillaria tabescens	RAK 07/PUL F3488	USA: Louisiana			KY358225	this study	KY366987	this study	KY359140	this study
Flammulina velutipes	TENN 52002	USA			AY639883	Matheny PB, Hughes KW, Petersen RH, Hibbett DS, unpublished	AY883423	Matheny PB, Hughes KW, Petersen RH, Hibbett DS, unpublished	AY786055	Matheny PB, Hughes KW, Petersen RH, Hibbett DS, unpublished
Guyanagaster lucianii	RAK 89/PUL F2891/BRG 41292	Guyana	KU170950	this study	KU170940	this study	KU289110	this study	KY359143	this study
Guyanagaster lucianii	RAK 88/PUL F2892/BRG 41293	Guyana	KU170949	this study	KU170939	this study	KU289109	this study
Guyanagaster necrorhizus	MCA 3950/PUL F2898	Guyana	KU170947	this study	KU170937	this study	KU289107	this study	KY359144	this study		[107]		[107]		[107]
Guyanagaster necrorhizus	RAK 31/PUL F2890	Guyana	KU170948	this study	KU170938	this study	KU289108	this study	KY359145	this study
Henningsomyces candidus	Thorn 156	unknown			AF287864	[108]	AY883424	Matheny PB, Hibbett DS, unpublished	AY218513	[109]
Hymenopellis radicata	TENN 59235	France			AY645051	Matheny PB, Hughes KW, Petersen RH, Hibbett DS, unpublished	DQ029194	Matheny PB, Hughes KW, Petersen RH, Hibbett DS, unpublished	AY786067	Matheny PB, Hughes KW, Petersen RH, Hibbett DS, unpublished
Marasmius alliaceus	TENN 55620	Russia			AY635776	Matheny PB, Hughes KW, Petersen RH, Hibbett DS, unpublished	AY883431	Matheny PB, Hughes KW, Petersen RH, Hibbett DS, unpublished	AY786060	Matheny PB, Hughes KW, Petersen RH, Hibbett DS, unpublished
Marasmius rotula	PBM 2563	USA: New Hampshire			DQ457686	[110]	GU187723	[111]	DQ474118	Matheny PB, Curtis JM, Hibbett DS, unpublished
Megacollybia rodmanii	TENN 59432	USA			AY635778	Matheny PB, Hughes KW, Petersen RH, Hibbett DS, unpublished	DQ435786	[104]	DQ385887	[104]
Mycena amabilissima	PBM 1983	USA: Washington			DQ457691	[110]	GU187727	[111]	DQ474121	Matheny PB, Curtis JM, Hibbett DS, unpublished
Oudemansiella cubensis	MCA 5434/PUL F3443/BRG 41297	Guyana			KU170945	this study	KU289105	this study
Oudemansiella mucida								[107]		[107]		[107]		[107]		[107]
Physalacria bambusae	CBS:712.83	Japan			DQ097349	[103]	GU187732	[111]	DQ474123	Matheny PB, Curtis JM, Hibbett DS, unpublished
Rhizomarasmius epidryas	KRAM F-46706	Romania			JF297608	[112]			JF290207	[112]
Rhodocollybia maculata	PBM 2481	USA			AY639880	Matheny PB, Hibbett DS, unpublished	DQ061279	Matheny PB, Hibbett DS, unpublished	AY787220	Matheny PB, Hibbett DS, unpublished
Strobilurus esculentus	Yang5027	Germany			KF530564	[113]	KF530581	[113]	KT201660	[114]	KF530575	[113]
**Taxa in bold were used in the divergence dating and ancestral area reconstruction analyses.
