# Supplementary material for: Resolved phylogeny and biogeography of the root pathogen Armillaria and its gasteroid relative, Guyanagaster
Source: BMC Evol Biol. 2017 Jan 25;17:33. doi: 10.1186/s12862-017-0877-3 (PMC5264464; doi:10.1186/s12862-017-0877-3)
Supplement: Additional file 4: — Results from the ancestral range estimation analysis. (XLSX 38 kb) [file 12862_2017_877_MOESM4_ESM.xlsx]

## Sheet: Sheet1
2 area constraint	armillarioid	Guyanagaster	desarmillarioid	Desarmillaria	Armillaria	African lineage	melleioid	Northern hemisphere + Australasian	Northern hemisphere	sol_gem_bor	gal_cal_alti	cep_sin	Australasia	NZ_aff_puig	other Austral
Node ->	1	2	3	4	5	6	7	8	9	10	11	12	13	14	15
North America	0	0	0	0.1533	0	0	0.1375	0.1104	0.382	1	1	0.2109	0	0	0
Eurasia	1	0	1	1	1	0	1	0.8896	1	1	0.8792	0.7891	0	0	0
Neotropics	0.8319	1	0	0	0	0	0	0	0	0	0	0	0	0.515	0
Africa	0	0	0.1711	0	0.5386	1	0	0	0	0	0	0	0	0	0
Temp SA	0	0	0	0	0	0	0	0	0	0	0	0	0	0	0
Australasia	0	0	0	0	0.0769	0	0.2483	0.8525	0	0	0	0	1	1	1
3 area constraint
North America	0.173	0	0.1791	0	0.1875	0	0.3532	0.3428	0.4919	1	1	0.2078	0	0	0
Eurasia	1	0	1	1	1	0	1	0.8947	1	1	0.8778	1	0	0	0
Neotropics	0.8483	1	0.0546	0	0.0654	0	0	0	0	0	0	0	0.1217	0.5233	0
Africa	0.3805	0	0.4809	0	0.8668	1	0	0	0	0	0	0	0	0	0
Temp SA	0	0	0	0	0	0	0	0	0	0	0	0	0	0	0
Australasia	0.1517	0	0.1719	0	0.2652	0	0.478	0.9069	0	0	0	0	1	1	1
